# Supplementary material for: Evolution of the myosin heavy chain gene MYH14 and its intronic microRNA miR-499: muscle-specific miR-499 expression persists in the absence of the ancestral host gene
Source: BMC Evol Biol. 2013 Jul 6;13:142. doi: 10.1186/1471-2148-13-142 (PMC3716903; doi:10.1186/1471-2148-13-142)
Supplement: Additional file 4: Figure S4 — 5′-flanking conserved regions in MYH14 among torafugu, zebrafish, and medaka. The red and gray boxes show highly conserved regions between torafugu and medaka, and among the three fish species, respectively. Bold letters indicate 5′ and 3′ splice intron sites. Numbers on the right indicate the positions of the MYH14 (torafugu and zebrafish) start codon and mature miR-499 (medaka) 5′-end. Nucleotide sequences were aligned by CLUSTALW. [file 1471-2148-13-142-S4.zip]

Archive with 3 entries (3 files):
- 1565208304857766_add4/1565208304857766_add4a.pdf
- 1565208304857766_add4/1565208304857766_add4b.pdf
- 1565208304857766_add4/1565208304857766_add4c.pdf
